# Supplementary material for: Adherence to the Mediterranean Diet Mitigates Inflammation and Hospital Stay in Frail Elderly Patients: A Moderation Analysis
Source: Nutrients. 2024 Jul 31;16(15):2482. doi: 10.3390/nu16152482 (PMC11314230; doi:10.3390/nu16152482)
Supplement: Supplementary file 1 [file nutrients-16-02482-s001.zip]

Archive with 1 entries (1 files):
- nutrients-3108703-supplementary.pdf
